# Supplementary material for: Impact of Prehospital Lung Ultrasound on Diagnostic Precision and Hospital Transport in Patients with Dyspnea and Respiratory Failure: A Retrospective Comparative Analysis
Source: Diagnostics (Basel). 2026 Apr 26;16(9):1297. doi: 10.3390/diagnostics16091297 (PMC13163959; doi:10.3390/diagnostics16091297)
Supplement: Supplementary file 1 [file diagnostics-16-01297-s001.zip]

Archive with 2 entries (2 files):
- Suplementary_Table_S1.xlsx
- Suplementary_Table_S2.xlsx
