# Supplementary material for: Impact of Prehospital Lung Ultrasound on Diagnostic Precision and Hospital Transport in Patients with Dyspnea and Respiratory Failure: A Retrospective Comparative Analysis
Source: Diagnostics (Basel). 2026 Apr 26;16(9):1297. doi: 10.3390/diagnostics16091297 (PMC13163959; doi:10.3390/diagnostics16091297)
Supplement: Supplementary file 1 [file diagnostics-16-01297-s001.zip › Suplementary_Table_S1.xlsx]

## Sheet: SUPPLEMENTARY S1
	LICZBA_WYJAZDOW
Supplementary Table S1. Aggregated regional EMS data from the Masovian Voivodeship (excluding Legionowo County) between 1 January and 30 June 2025, including ICD-10 codes and hospital transport rates.	204823

## Sheet: ICD-10
ICD-10 Code	Clinical Diagnosis	Number od Cases (n)	Number of Hospital Transports (n)
C34	Malignant neoplasm of bronchus and lung	198	89
J00	Acute nasopharyngitis (common cold)	335	82
J12	Viral pneumonia, not elsewhere classified	13	9
J12.8	Pneumonia due to other viruses	5	3
J16	Pneumonia due to other infectious organisms, not elsewhere classified	24	20
J17	Pneumonia in diseases classified elsewhere	18	17
J18.0	Bronchopneumonia, unspecified	25	22
J20	Acute bronchitis	115	76
J40	Bronchitis, not specified as acute or chronic	44	14
J44	Other chronic obstructive pulmonary disease	362	244
J44.1	Chronic obstructive pulmonary disease with acute exacerbation, unspecified	451	361
J44.8	Other specified chronic obstructive pulmonary disease	47	29
J44.9	Chronic obstructive pulmonary disease, unspecified	512	334
J45	Asthma	228	120
J45.9	Asthma, unspecified	151	81
J46	Status asthmaticus	20	17
J80	Acute respiratory distress syndrome (ARDS)	25	23
J81	Pulmonary edema	358	345
J90	Pleural effusion, not elsewhere classified	21	20
J93	Pneumothorax	6	6
J94	Other pleural conditions	2	2
J96	Respiratory failure, not elsewhere classified	79	67
J96.0	Acute respiratory failure	121	101
J96.1	Chronic respiratory failure	90	55
J96.9	Respiratory failure, unspecified	164	143
R06	Abnormalities of breathing	576	461
R06.0	Dyspnea	9817	8660
R06.8	Other and unspecified abnormalities of breathing	662	505
