# Supplementary material for: Impact of Prehospital Lung Ultrasound on Diagnostic Precision and Hospital Transport in Patients with Dyspnea and Respiratory Failure: A Retrospective Comparative Analysis
Source: Diagnostics (Basel). 2026 Apr 26;16(9):1297. doi: 10.3390/diagnostics16091297 (PMC13163959; doi:10.3390/diagnostics16091297)
Supplement: Supplementary file 1 [file diagnostics-16-01297-s001.zip › Suplementary_Table_S2.xlsx]

## Sheet: USG
	Supplementary Table S2. Full dataset of patients from Legionowo County, including ICD-10 diagnostic codes and corresponding lung ultrasound findings.
	Examination ID	Primary, Prehospital, Diagnosis (ICD-10 Code)	Lung Ultrasound Performed (Yes/No)	Transport to ED (Yes/No)	Pneumothorax (Absent Pleural Slising and/or Lung, Point) (Yes/No)	B-lines (Yes/No)	Pulmonary Consolidations (Yes/No)	Subpleural Consolidations (C-line-type, Artifacts) (Yes/No)	Pleural Effusion (Yes/No)
	KZW/25/P/00012187	J18.0, R11,	NO	NO	NA	NA	NA	NA	NA
	KZW/25/P/00015827	R06.0, R54, R64	NO	NO	NA	NA	NA	NA	NA
	KZW/25/P/00018148	R06.0, J44	NO	YES	NO	NO	YES	YES	NO
	KZW/25/P/00018402	J81	NO	YES	NA	NA	NA	NA	NA
	KZW/25/P/00025877	R06.0	NO	YES	NA	NA	NA	NA	NA
	KZW/25/P/00026168	R06.0, R50.9	NO	YES	NA	NA	NA	NA	NA
	KZW/25/P/00027291	J20	NO	NO	NA	NA	NA	NA	NA
	KZW/25/P/00028784	J18.0	NO	YES	NA	NA	NA	NA	NA
	KZW/25/P/00029601	R06.0, R07.4	NO	YES	NA	NA	NA	NA	NA
	KZW/25/P/00032050	J18.0, I48	NO	YES	NA	NA	NA	NA	NA
	KZW/25/P/00038860	J81, I50.9	YES	YES	NO	YES	NO	NO	NO
	KZW/25/P/00038892	J18.0, I48, R53	NO	YES	NA	NA	NA	NA	NA
	KZW/25/P/00041457	R06.0, I31.3	YES	YES	NO	YES	NO	NO	YES
	KZW/25/P/00055512	J18.0, J69.9	YES	YES	NO	YES	YES	NO	NO
	KZW/25/P/00074084	J18.0	NO	NO	NA	NA	NA	NA	NA
	KZW/25/P/00074174	J44, J18.0, J96.1	YES	NO	NO	NO	YES	YES	YES
	KZW/25/P/00076734	R06.0	NO	YES	NA	NA	NA	NA	NA
	KZW/25/P/00087542	J18.0, R50.9, R64	NO	YES	NA	NA	NA	NA	NA
	KZW/25/P/00089056	J44.9	NO	NO	NA	NA	NA	NA	NA
	KZW/25/P/00090110	R06.0	NO	YES	NA	NA	NA	NA	NA
	KZW/25/P/00097589	R06.0	NO	NO	NA	NA	NA	NA	NA
	KZW/25/P/00097663	R06.0	NO	YES	NA	NA	NA	NA	NA
	KZW/25/P/00098168	J44.1, R06.0, R50.9	NO	YES	NA	NA	NA	NA	NA
	KZW/25/P/00099472	R06.0	YES	YES	YES	NO	NO	NO	NO
	KZW/25/P/00102572	R06.0	NO	YES	NA	NA	NA	NA	NA
	KZW/25/P/00102923	J44, R06.0	NO	YES	NA	NA	NA	NA	NA
	KZW/25/P/00108463	J18.0, R50.9	NO	YES	NA	NA	NA	NA	NA
	KZW/25/P/00117075	R06.0, J18.0	NO	YES	NA	NA	NA	NA	NA
	KZW/25/P/00118106	R06.0, J44.1	NO	NO	NA	NA	NA	NA	NA
	KZW/25/P/00121822	R06.0	NO	NO	NA	NA	NA	NA	NA
	KZW/25/P/00121888	J44.1	NO	YES	NA	NA	NA	NA	NA
	KZW/25/P/00124062	J44.1, R06.0	NO	NO	NA	NA	NA	NA	NA
	KZW/25/P/00127176	J96.0	NO	YES	NA	NA	NA	NA	NA
	KZW/25/P/00135916	R06.0, I48, R07.4	YES	YES	NO	YES	NO	NO	NO
	KZW/25/P/00138582	R06.0, C97	YES	YES	NO	NO	NO	NO	NO
	KZW/25/P/00139423	R06.0, R07.4	NO	YES	NA	NA	NA	NA	NA
	KZW/25/P/00146149	R06.0, R07.1	NO	YES	NA	NA	NA	NA	NA
	KZW/25/P/00147574	J93, I10	YES	YES	YES	NO	YES	NO	NO
	KZW/25/P/00151913	R06.0	NO	YES	NA	NA	NA	NA	NA
	KZW/25/P/00162909	R06.0, R05	NO	YES	NA	NA	NA	NA	NA
	KZW/25/P/00164638	R06.0, R50.9	YES	NO	NO	NO	NO	NO	NO
	KZW/25/P/00168112	J44.1	NO	YES	NA	NA	NA	NA	NA
	KZW/25/P/00168925	R06.0	NO	NO	NA	NA	NA	NA	NA
	KZW/25/P/00171124	J04.0, R06.0	NO	YES	NA	NA	NA	NA	NA
	KZW/25/P/00172040	J18.0, I48, I50	YES	YES	NO	YES	YES	NO	YES
	KZW/25/P/00174449	R06.0	NO	NO	NA	NA	NA	NA	NA
	KZW/25/P/00175215	J18.0	NO	YES	NA	NA	NA	NA	NA
	KZW/25/P/00179830	R06.0	NO	NO	NA	NA	NA	NA	NA
	KZW/25/P/00187292	R06.0	NO	YES	NA	NA	NA	NA	NA
	KZW/25/P/00190257	R06.0, E86	NO	YES	NA	NA	NA	NA	NA
	KZW/25/P/00205638	J20	NO	YES	NA	NA	NA	NA	NA
	KZW/25/P/00208059	R06.0	NO	YES	NA	NA	NA	NA	NA
	KZW/25/P/00212031	J96.1	NO	NO	NA	NA	NA	NA	NA
	KZW/25/P/00215495	J44.9, R06.8	YES	YES	NO	NO	NO	YES	NO
	KZW/25/P/00219302	J44.9, R06.0, J22	YES	YES	NO	YES	NO	YES	NO
	KZW/25/P/00223792	R06.0	NO	YES	NA	NA	NA	NA	NA
	KZW/25/P/00243914	J44.9, R06.8, I50.9	NO	NO	NA	NA	NA	NA	NA
	KZW/25/P/00250876	R06.0, I50.0	YES	YES	NO	YES	NO	NO	NO
	KZW/25/P/00267350	R06.0, R50.9	NO	YES	NA	NA	NA	NA	NA
	KZW/25/P/00269446	R06.0, N18	NO	YES	NA	NA	NA	NA	NA
	KZW/25/P/00270156	R06.0, J96.0	NO	YES	NA	NA	NA	NA	NA
	KZW/25/P/00276079	J18.0, R50.9, E86	YES	YES	NO	YES	NO	YES	YES
	KZW/25/P/00276105	J18.0, N39.0	NO	YES	NA	NA	NA	NA	NA
	KZW/25/P/00279390	J96.0, J18.0, P27.1	NO	YES	NA	NA	NA	NA	NA
	KZW/25/P/00279615	J18.0, R10.4, R53	YES	YES	NO	NO	YES	NO	NO
	KZW/25/P/00281394	J96.0, R06.0	NO	YES	NA	NA	NA	NA	NA
	KZW/25/P/00283938	R06.0	NO	NO	NA	NA	NA	NA	NA
	KZW/25/P/00285909	R06.0	NO	NO	NA	NA	NA	NA	NA
	KZW/25/P/00286462	R06.0, R07.4	NO	YES	NA	NA	NA	NA	NA
	KZW/25/P/00293442	J18.0, E66.9	NO	NO	NA	NA	NA	NA	NA
	KZW/25/P/00301433	J18.0	YES	YES	NO	YES	YES	NO	NO
	KZW/25/P/00302291	J20.9, R07.4	NO	NO	NA	NA	NA	NA	NA
	KZW/25/P/00302807	J04.0	NO	YES	NA	NA	NA	NA	NA
	KZW/25/P/00308667	R06.0	NA	YES	NA	NA	NA	NA	NA
	KZW/25/P/00319135	R06.0, J69.9	NO	YES	NA	NA	NA	NA	NA
	KZW/25/P/00323662	R06.0	NO	YES	NA	NA	NA	NA	NA
	KZW/25/P/00328661	J46, R50.9	NO	YES	NA	NA	NA	NA	NA
	KZW/25/P/00329122	R06.0	NO	NO	NA	NA	NA	NA	NA
	KZW/25/P/00339958	R06.0, D38.1	YES	NO	NO	YES	YES	NO	NO
	KZW/25/P/00344086	R06.0	NO	YES	NA	NA	NA	NA	NA
	KZW/25/P/00345574	J18.0	NO	NO	NA	NA	NA	NA	NA
	KZW/25/P/00351358	J18.0	NO	YES	NA	NA	NA	NA	NA
	KZW/25/P/00362668	J96.0	NO	YES	NA	NA	NA	NA	NA
	KZW/25/P/00373205	J18.0	NO	NO	NA	NA	NA	NA	NA
	KZW/25/P/00379171	J18.0	NO	NO	NA	NA	NA	NA	NA
	KZW/25/P/00379258	R06.0, K92.2	NO	YES	NA	NA	NA	NA	NA
	KZW/25/P/00379924	R06.0, R50.9	NO	YES	NA	NA	NA	NA	NA
	KZW/25/P/00385174	J20	NO	YES	NA	NA	NA	NA	NA
	KZW/25/P/00389533	R06.0, J81	YES	YES	NO	YES	NO	NO	NO
	KZW/25/P/00389736	J96.0	NO	YES	NA	NA	NA	NA	NA
	KZW/25/P/00400204	R06.0	NO	NO	NA	NA	NA	NA	NA
	KZW/25/P/00412885	J18.0	YES	YES	NA	NA	NA	NA	NA
	KZW/25/P/00421197	R06.0, R50.9	NO	YES	NA	NA	NA	NA	NA
	KZW/25/P/00421425	R06.0, J44.1	YES	YES	NO	NO	YES	YES	NO
	KZW/25/P/00421671	R06.0, I50	NO	YES	NA	NA	NA	NA	NA
	KZW/25/P/00423982	R06.0, R55	NO	YES	NA	NA	NA	NA	NA
	KZW/25/P/00426424	R06.0	NO	YES	NA	NA	NA	NA	NA
	KZW/25/P/00428112	J91, J69.9, C34.3	YES	YES	NO	NO	NO	NO	YES
	KZW/25/P/00428676	R06.0	NO	YES	NA	NA	NA	NA	NA
	KZW/25/P/00433854	R06.0	YES	YES	NO	NO	NO	NO	NO
	KZW/25/P/00436497	J96.0, C90.0	NO	YES	NA	NA	NA	NA	NA
	KZW/25/P/00437369	R06.0, R07	NO	YES	NA	NA	NA	NA	NA
	KZW/25/P/00444633	J96.0	NO	YES	NA	NA	NA	NA	NA
	KZW/25/P/00446873	J44.9, R42	NO	NO	NA	NA	NA	NA	NA
	KZW/25/P/00459063	J81	NO	YES	NA	NA	NA	NA	NA
	KZW/25/P/00461199	R06.0	NO	YES	NA	NA	NA	NA	NA
	KZW/25/P/00463450	R06.0	NO	YES	NA	NA	NA	NA	NA
	KZW/25/P/00464066	J18.0, I50.9, C61	YES	NO	NO	YES	YES	YES	NO
	KZW/25/P/00464929	J04.0	NO	NO	NA	NA	NA	NA	NA
	KZW/25/P/00465112	J44.1	NO	YES	NA	NA	NA	NA	NA
	KZW/25/P/00476556	R06.0	NO	YES	NA	NA	NA	NA	NA
	KZW/25/P/00480449	R06.0	NO	NO	NA	NA	NA	NA	NA
	KZW/25/P/00481781	R06.0	NO	YES	NA	NA	NA	NA	NA
	KZW/25/P/00484418	R06.0, J05	NO	YES	NA	NA	NA	NA	NA
	KZW/25/P/00488777	R06.0	NO	NO	NA	NA	NA	NA	NA
	KZW/25/P/00492770	R06.0, I50.9, N19	NO	YES	NA	NA	NA	NA	NA
	KZW/25/P/00499658	R06.0	NO	NO	NA	NA	NA	NA	NA
	KZW/25/P/00507016	J18.0, R53	NO	NO	NA	NA	NA	NA	NA
	KZW/25/P/00514334	R06.0	NO	YES	NA	NA	NA	NA	NA
	KZW/25/P/00515111	J18.0, E86	YES	YES	NO	YES	YES	YES	NO
	KZW/25/P/00524551	R06.0	NO	YES	NA	NA	NA	NA	NA
	KZW/25/P/00530810	J18.0	NO	NO	NA	NA	NA	NA	NA
	KZW/25/P/00531536	R06.0, R05	NO	YES	NA	NA	NA	NA	NA
	KZW/25/P/00540496	R06.0	NO	NO	NA	NA	NA	NA	NA
	KZW/25/P/00543822	R06.0	NO	NO	NA	NA	NA	NA	NA
	KZW/25/P/00550199	J44.9	NO	NO	NA	NA	NA	NA	NA
	KZW/25/P/00553792	R06.0, J04.0	NO	NO	NA	NA	NA	NA	NA
	KZW/25/P/00554943	J44.9	NO	NO	NA	NA	NA	NA	NA
	KZW/25/P/00556078	J18.0I48	NO	YES	NA	NA	NA	NA	NA
	KZW/25/P/00561054	J20.9, J00	YES	NO	NO	YES	YES	NO	NO
	KZW/25/P/00565295	R06.0, R50.9	NO	YES	NA	NA	NA	NA	NA
	KZW/25/P/00576119	R06.0	NO	YES	NA	NA	NA	NA	NA
	KZW/25/P/00580464	R06.0	NO	YES	NA	NA	NA	NA	NA
	KZW/25/P/00581692	J96.0	NO	YES	NA	NA	NA	NA	NA
	KZW/25/P/00587012	J18.0, J81	YES	YES	NO	YES	YES	NO	NO
	KZW/25/P/00588489	R06.0	NO	YES	NA	NA	NA	NA	NA
	KZW/25/P/00592243	R06.0, I10	NO	YES	NA	NA	NA	NA	NA
	KZW/25/P/00593501	J44.1	NO	YES	NA	NA	NA	NA	NA
	KZW/25/P/00599508	J45, R50.9, J18.0, J40	NO	NO	NA	NA	NA	NA	NA
	KZW/25/P/00608022	R06.0, R50.9	NO	YES	NA	NA	NA	NA	NA
	KZW/25/P/00609456	J18.0, J98.4	YES	NO	NO	YES	YES	NO	NO
	KZW/25/P/00616556	R06.0	NO	NO	NA	NA	NA	NA	NA
	KZW/25/P/00622671	R06.0, R50.9	NO	YES	NA	NA	NA	NA	NA
	KZW/25/P/00623380	R06.0	NO	NO	NA	NA	NA	NA	NA
	KZW/25/P/00626540	R06.0, J18.0	YES	NO	NO	YES	YES	NO	NO
	KZW/25/P/00630508	R06.0	NO	YES	NA	NA	NA	NA	NA
	KZW/25/P/00631786	J44.1I48, J18.0	YES	YES	NO	YES	YES	NO	NO
	KZW/25/P/00634920	R06.0, I50.9, R18	NO	YES	NA	NA	NA	NA	NA
	KZW/25/P/00637311	R06.0	NO	YES	NA	NA	NA	NA	NA
	KZW/25/P/00638245	R06.0	YES	YES	NA	NA	NA	NA	NA
	KZW/25/P/00639479	R06.0, J44.1	NO	NO	NA	NA	NA	NA	NA
	KZW/25/P/00640892	R06.0, R10.4, R50.9	NO	YES	NA	NA	NA	NA	NA
	KZW/25/P/00645382	R06.0I48	NO	NO	NA	NA	NA	NA	NA
	KZW/25/P/00648083	R06.0	YES	YES	NO	N	YES	YES	NO
	KZW/25/P/00649329	R06.0, R50.9	NO	NO	NA	NA	NA	NA	NA
	KZW/25/P/00649395	J18.0, J96.0, I46	YES	NO	NO	YES	YES	YES	NO
	KZW/25/P/00649596	R06.0, J44.1	NO	NO	NA	NA	NA	NA	NA
	KZW/25/P/00658405	R06.0, J95.0, J18.0	NO	YES	NA	NA	NA	NA	NA
	KZW/25/P/00658590	R06.0	NO	YES	NA	NA	NA	NA	NA
	KZW/25/P/00669116	R06.0	YES	YES	NO	YES	NO	NO	NO
	KZW/25/P/00671593	J44.1	YES	NO	NO	YES	NO	NO	NO
	KZW/25/P/00672050	J44.9	NO	YES	NA	NA	NA	NA	NA
	KZW/25/P/00675001	R06.0	NO	NO	NA	NA	NA	NA	NA
	KZW/25/P/00682063	J20.9	NO	NO	NA	NA	NA	NA	NA
	KZW/25/P/00682843	R06.0	NO	YES	NA	NA	NA	NA	NA
	KZW/25/P/00685940	R06.0	NO	YES	NA	NA	NA	NA	NA
	KZW/25/P/00689943	R06.0, J44	NO	YES	NA	NA	NA	NA	NA
	KZW/25/P/00693335	R06.0, I50	NO	YES	NA	NA	NA	NA	NA
	KZW/25/P/00700204	R06.0	NO	YES	NA	NA	NA	NA	NA
	KZW/25/P/00701480	R06.0	NO	YES	NA	NA	NA	NA	NA
	KZW/25/P/00716677	J20.9	NO	NO	NA	NA	NA	NA	NA
	KZW/25/P/00727048	R06.0, J81	YES	YES	NO	YES	NO	NO	NO
	KZW/25/P/00728299	R06.0	NA	NO	NA	NA	NA	NA	NA
	KZW/25/P/00731950	R06.0, J18.0, I20.9	YES	YES	NO	YES	YES	NO	NO
	KZW/25/P/00734842	J81, R54	YES	NO	NO	YES	NO	NO	NO
	KZW/25/P/00735081	J18.0, I50	NO	YES	NA	NA	NA	NA	NA
	KZW/25/P/00737740	J18.0, R50.9	NO	YES	NA	NA	NA	NA	NA
	KZW/25/P/00753687	R06.0, R07.4	NO	YES	NA	NA	NA	NA	NA
	KZW/25/P/00753933	J81	NO	YES	NA	NA	NA	NA	NA
	KZW/25/P/00754184	J44.1	YES	NO	NO	NO	NO	NO	NO
	KZW/25/P/00758606	R06.0, I50.9	YES	YES	NO	NO	YES	NO	NO
	KZW/25/P/00765166	R06.0, J45.9	NO	YES	NA	NA	NA	NA	NA
	KZW/25/P/00767628	R06.0	NO	YES	NA	NA	NA	NA	NA
	KZW/25/P/00770962	R06.0	NO	YES	NA	NA	NA	NA	NA
	KZW/25/P/00774700	J18.0, R64	NO	YES	NA	NA	NA	NA	NA
	KZW/25/P/00775577	R06.0	NO	YES	NA	NA	NA	NA	NA
	KZW/25/P/00777012	R06.0	NO	YES	NA	NA	NA	NA	NA
	KZW/25/P/00785159	J04.0	NO	NO	NA	NA	NA	NA	NA
	KZW/25/P/00790369	J44.9	NO	NO	NA	NA	NA	NA	NA
	KZW/25/P/00797548	R06.0, I50	NO	NO	NA	NA	NA	NA	NA
	KZW/25/P/00798180	R06.0, R10.4	NO	NO	NA	NA	NA	NA	NA
	KZW/25/P/00803748	J44, J20	YES	NO	NO	NO	NO	NO	NO
	KZW/25/P/00804779	J44	NO	NO	NA	NA	NA	NA	NA
	KZW/25/P/00810256	R06.0, R50.9	NO	YES	NA	NA	NA	NA	NA
	KZW/25/P/00812188	R06.0, I50.9	NO	YES	NA	NA	NA	NA	NA
	KZW/25/P/00818116	J81	YES	YES	NO	YES	NO	NO	NO
	KZW/25/P/00823105	R06.0	NO	YES	NA	NA	NA	NA	NA
	KZW/25/P/00832477	R06.0	NO	NO	NA	NA	NA	NA	NA
	KZW/25/P/00833806	J44.1	NO	YES	NA	NA	NA	NA	NA
	KZW/25/P/00838838	J44, R06.0, R73.9	NO	YES	NA	NA	NA	NA	NA
	KZW/25/P/00843717	R06.0	NO	NO	NA	NA	NA	NA	NA
	KZW/25/P/00854852	R06.0, J44.1	NO	NO	NA	NA	NA	NA	NA
	KZW/25/P/00860092	J18.0	NO	YES	NA	NA	NA	NA	NA
	KZW/25/P/00862698	J44.9	NO	NO	NA	NA	NA	NA	NA
	KZW/25/P/00863130	J44.8	NO	YES	NA	NA	NA	NA	NA
	KZW/25/P/00877415	R06.0, I50	NO	YES	NA	NA	NA	NA	NA
	KZW/25/P/00881528	J81	YES	YES	NO	YES	YES	YES	NO
	KZW/25/P/00882758	J18.0, E86	YES	NO	NO	NO	YES	YES	YES
	KZW/25/P/00883938	R06.0, R07.4	NO	YES	NA	NA	NA	NA	NA
	KZW/25/P/00890537	J81	YES	YES	NO	YES	NO	NO	NO
	KZW/25/P/00890878	J18.0	NO	YES	NA	NA	NA	NA	NA
	KZW/25/P/00898549	J04.0	NO	YES	NA	NA	NA	NA	NA
	KZW/25/P/00899585	J45, R06.0	YES	NO	NO	NO	NO	NO	NO
	KZW/25/P/00901780	J44.1	NO	YES	NA	NA	NA	NA	NA
	KZW/25/P/00910704	R06.0, J44	NO	NO	NA	NA	NA	NA	NA
	KZW/25/P/00918056	J18.0, R50.9, I50	NO	YES	NA	NA	NA	NA	NA
	KZW/25/P/00918154	R06.0, I50	NO	YES	NA	NA	NA	NA	NA
	KZW/25/P/00919929	J96	YES	YES	NO	YES	NO	NO	YES
	KZW/25/P/00927583	J45	NO	NO	NA	NA	NA	NA	NA
	KZW/25/P/00929762	J44.1	NO	NO	NA	NA	NA	NA	NA
	KZW/25/P/00933564	J44.1	NO	NO	NA	NA	NA	NA	NA
	KZW/25/P/00941716	J18.0, R06.8	YES	YES	NO	YES	NO	NO	NO
	KZW/25/P/00951105	J44	YES	NO	NO	NO	NN	NO	NO
	KZW/25/P/00954204	R06.0I48	NO	YES	NA	NA	NA	NA	NA
	KZW/25/P/00956687	J18.0, R64	NO	YES	NA	NA	NA	NA	NA
	KZW/25/P/00960106	J96.0	NO	YES	NA	NA	NA	NA	NA
	KZW/25/P/00960193	R06.0	NO	YES	NA	NA	NA	NA	NA
	KZW/25/P/00972420	R06.0, J20	NO	YES	NA	NA	NA	NA	NA
	KZW/25/P/00982218	J44.9	NO	NO	NA	NA	NA	NA	NA
	KZW/25/P/00989270	J04.0	NO	NO	NA	NA	NA	NA	NA
	KZW/25/P/00993581	R06.0, J18.0	YES	YES	NO	NO	NO	NO	NO
	KZW/25/P/00996083	R06.0, J44.1	YES	YES	NO	YES	NO	YES	NO
	KZW/25/P/01004726	J44.1, J18.0	NO	YES	NA	NA	NA	NA	NA
	KZW/25/P/01012161	R06.0	NO	YES	NA	NA	NA	NA	NA
	KZW/25/P/01013001	R06.0	NO	NO	NA	NA	NA	NA	NA
	KZW/25/P/01016343	J96.0	NO	YES	NA	NA	NA	NA	NA
	KZW/25/P/01018450	R06.0	NO	NO	NA	NA	NA	NA	NA
	KZW/25/P/01024263	J18.0, I50.9, E86	NO	YES	NA	NA	NA	NA	NA
	KZW/25/P/01028752	J04.0	NO	YES	NA	NA	NA	NA	NA
	KZW/25/P/01029937	J44.1	NO	NO	NA	NA	NA	NA	NA
	KZW/25/P/01040469	J45.9	NO	NO	NA	NA	NA	NA	NA
	KZW/25/P/01041146	R06.0	NO	YES	NA	NA	NA	NA	NA
	KZW/25/P/01044178	J69.9	NO	YES	NA	NA	NA	NA	NA
	KZW/25/P/01050333	J81	YES	YES	NO	YES	NO	NO	NO
	KZW/25/P/01056364	R06.0, J45	NA	NO	NA	NA	NA	NA	NA
	KZW/25/P/01056782	R06.0	NO	YES	NA	NA	NA	NA	NA
	KZW/25/P/01061666	R06.0, Z93.0	YES	YES	NO	NO	NO	NO	NO
	KZW/25/P/01070672	R06.0	NO	NO	NA	NA	NA	NA	NA
	KZW/25/P/01079311	R06.0	YES	YES	NO	YES	YES	YES	NO
	KZW/25/P/01085506	R06.0, C18	YES	YES	NO	NO	NO	NO	YES
	KZW/25/P/01087892	J44.9	NO	NO	NA	NA	NA	NA	NA
	KZW/25/P/01092387	J18.0, I69.4, J95.0	YES	NO	NO	NO	YES	YES	NO
	KZW/25/P/01108016	J18.0	NO	YES	NA	NA	NA	NA	NA
	KZW/25/P/01108687	R06.0	NO	NO	NA	NA	NA	NA	NA
	KZW/25/P/01117919	R06.0, R50.9, J18.0	NO	YES	NA	NA	NA	NA	NA
	KZW/25/P/01123886	R06.0, X09	NO	NO	NA	NA	NA	NA	NA
	KZW/25/P/01130859	R06.0, I10	NO	YES	NA	NA	NA	NA	NA
	KZW/25/P/01136367	J18.0, N39.9	NO	YES	NA	NA	NA	NA	NA
	KZW/25/P/01143712	R06.0, I50.9	NO	YES	NA	NA	NA	NA	NA
	KZW/25/P/01144104	J18.0	YES	YES	NO	NO	NO	NO	NO
	KZW/25/P/01149155	R06.0	NO	YES	NA	NA	NA	NA	NA
	KZW/25/P/01151584	R06.0, R00.0	NO	NO	NA	NA	NA	NA	NA
	KZW/25/P/01153028	R06.0	NO	YES	NA	NA	NA	NA	NA
	KZW/25/P/01158497	J96	NO	YES	NA	NA	NA	NA	NA
	KZW/25/P/01163903	J45.9, R06.8	NO	YES	NA	NA	NA	NA	NA
	KZW/25/P/01166514	J18.0, J69.9, M19.9	YES	YES	NO	YES	YES	YES	YES
	KZW/25/P/01167184	J44.1, R05	NO	NO	NA	NA	NA	NA	NA
	KZW/25/P/01175615	R06.0, R07.1	NO	NO	NA	NA	NA	NA	NA
	KZW/25/P/01184812	R06.0, J05	NO	YES	NA	NA	NA	NA	NA
	KZW/25/P/01194923	R06.0, J44.1	NO	YES	NA	NA	NA	NA	NA
	KZW/25/P/01199919	J44.9, R06.0	NO	NO	NA	NA	NA	NA	NA
	KZW/25/P/01212390	J96	NO	YES	NA	NA	NA	NA	NA
	KZW/25/P/01215004	J46	NO	NO	NA	NA	NA	NA	NA
	KZW/25/P/01222821	J46	NO	YES	NA	NA	NA	NA	NA
	KZW/25/P/01231690	J44.1	NO	NO	NA	NA	NA	NA	NA
	KZW/25/P/01233253	J81	NO	YES	NA	NA	NA	NA	NA
	KZW/25/P/01239103	J20.9	NO	YES	NA	NA	NA	NA	NA
	KZW/25/P/01240710	J81, J96.0, I50	NO	YES	NA	NA	NA	NA	NA
	KZW/25/P/01242731	J46	NO	NO	NA	NA	NA	NA	NA
	KZW/25/P/01250677	J81, R06.8	YES	YES	NO	YES	NO	YES	NO
	KZW/25/P/01251737	R06.0, I50.0	NO	YES	NA	NA	NA	NA	NA
	KZW/25/P/01257773	J44.9	NO	NO	NA	NA	NA	NA	NA
	KZW/25/P/01280517	R06.0	NO	YES	NA	NA	NA	NA	NA
	KZW/25/P/01286915	J81, J18.0	YES	YES	NO	YES	YES	YES	YES
	KZW/25/P/01301759	J81, K92.0	NO	YES	NA	NA	NA	NA	NA
	KZW/25/P/01305468	R06.0, I50	NO	NO	NA	NA	NA	NA	NA
	KZW/25/P/01307403	J44.9, J18.0	NO	NO	NA	NA	NA	NA	NA
	KZW/25/P/01314266	R06.0, E86	NO	YES	NA	NA	NA	NA	NA
	KZW/25/P/01314889	J20	NO	NO	NA	NA	NA	NA	NA
	KZW/25/P/01318295	J44.1	NO	YES	NA	NA	NA	NA	NA
	KZW/25/P/01320976	J18.0	NO	NO	NA	NA	NA	NA	NA
	KZW/25/P/01322670	R06.0, M79.6	NO	YES	NA	NA	NA	NA	NA
	KZW/25/P/01329554	R06.0, R50, R04.2	NO	YES	NA	NA	NA	NA	NA
	KZW/25/P/01340253	J18.0, N39.0, E86	NO	YES	NA	NA	NA	NA	NA
	KZW/25/P/01341780	R06.0, R10.4	NO	YES	NA	NA	NA	NA	NA
	KZW/25/P/01343821	R06.0, J95.0	NO	NO	NA	NA	NA	NA	NA
	KZW/25/P/01350834	R06.0, E87.8	NO	YES	NA	NA	NA	NA	NA
	KZW/25/P/01350963	R06.0, I50.0, N39.0	NO	YES	NA	NA	NA	NA	NA
	KZW/25/P/01355263	R06.0, R50.9	NO	YES	NA	NA	NA	NA	NA
	KZW/25/P/01356033	J44.1, R06.0, I10	NO	NO	NA	NA	NA	NA	NA
	KZW/25/P/01358444	R06.0, I50	NO	YES	NA	NA	NA	NA	NA
	KZW/25/P/01359374	J44.1	NO	YES	NA	NA	NA	NA	NA
	KZW/25/P/01364500	R06.0	NO	NO	NA	NA	NA	NA	NA
	KZW/25/P/01389096	R06.0, J44.1, I50	YES	YES	NO	YES	NO	YES	NO
	KZW/25/P/01389230	R06.0	NO	YES	NA	NA	NA	NA	NA
	KZW/25/P/01389510	R06.0, I50	YES	NO	NO	NO	NO	NO	NO
	KZW/25/P/01390366	R06.0	NO	YES	NA	NA	NA	NA	NA
	KZW/25/P/01403480	J44.1, D38.1, R05	NO	NO	NA	NA	NA	NA	NA
	KZW/25/P/01405284	R06.0, R09.2, J96.0	NO	YES	NA	NA	NA	NA	NA
	KZW/25/P/01408428	J81, I50	NO	YES	NA	NA	NA	NA	NA
	KZW/25/P/01411859	R06.0, R50.9	NO	NO	NA	NA	NA	NA	NA
	KZW/25/P/01416615	J44.1, I10	NO	YES	NA	NA	NA	NA	NA
	KZW/25/P/01418344	R06.0, J18.0	YES	YES	NO	YES	YES	YES	NO
	KZW/25/P/01426469	R06.0	NO	YES	NA	NA	NA	NA	NA
	KZW/25/P/01430135	R06.0	NO	YES	NA	NA	NA	NA	NA
	KZW/25/P/01447159	J18.0, R50.9	YES	YES	NO	NO	NO	NO	NO
	KZW/25/P/01452229	R06.0	NO	NO	NA	NA	NA	NA	NA
	KZW/25/P/01454561	J18.0, R50.9	NO	YES	NA	NA	NA	NA	NA
	KZW/25/P/01454890	R06.0	NO	YES	NA	NA	NA	NA	NA
	KZW/25/P/01456132	J04.0	NO	NO	NA	NA	NA	NA	NA
	KZW/25/P/01471350	J18.0	YES	NO	NO	YES	YES	YES	NO
	KZW/25/P/01481912	R06.0, I50	YES	YES	NO	YES	NO	YES	NO
	KZW/25/P/01484834	R06.0	NO	YES	NA	NA	NA	NA	NA
	KZW/25/P/01501857	J44.9, S70.0	NO	YES	NA	NA	NA	NA	NA
	KZW/25/P/01508047	R06.0	NO	YES	NA	NA	NA	NA	NA
	KZW/25/P/01510033	R06.0, I50	NO	YES	NA	NA	NA	NA	NA
	KZW/25/P/01513679	J96, I48	NO	YES	NA	NA	NA	NA	NA
	KZW/25/P/01514890	J18.0, Z99.2	YES	YES	NO	YES	YES	NO	NO
	KZW/25/P/01526646	R06.0, J69.9	YES	YES	NO	YES	NO	NO	YES
	KZW/25/P/01536563	J18.0	YES	NO	NO	NO	YES	YES	NO
	KZW/25/P/01547960	R06.0	NO	NO	NA	NA	NA	NA	NA
	KZW/25/P/01557049	R06.0, I50, J18.0	YES	YES	NO	YES	NO	YES	NO
	KZW/25/P/01562652	J44	YES	NO	NO	NO	NO	NO	NO
	KZW/25/P/01575540	R06.0, I48	NO	YES	NA	NA	NA	NA	NA
	KZW/25/P/01604936	R06.0	NO	YES	NA	NA	NA	NA	NA
	KZW/25/P/01619336	R06.0	NO	YES	NA	NA	NA	NA	NA
	KZW/25/P/01631975	R06.0, J45	YES	YES	NO	NO	NO	NO	NO
	KZW/25/P/01633875	R06.0	NO	NO	NA	NA	NA	NA	NA
	KZW/25/P/01639871	R06.0	NO	YES	NA	NA	NA	NA	NA
	KZW/25/P/01643489	R06.0, R50.9	NO	YES	NA	NA	NA	NA	NA
	KZW/25/P/01650854	R06.0, J18.0	NO	NO	NA	NA	NA	NA	NA
	KZW/25/P/01657538	R06.0	NO	YES	NA	NA	NA	NA	NA
	KZW/25/P/01658563	R06.0, R29.0	NO	YES	NA	NA	NA	NA	NA
	KZW/25/P/01662836	J81, R06.0	NO	YES	NA	NA	NA	NA	NA
	KZW/25/P/01678409	R06.0, J81	YES	YES	NO	YES	NO	NO	NO
	KZW/25/P/01682888	R06.0	NO	YES	NA	NA	NA	NA	NA
	KZW/25/P/01688220	R06.0, J96.1, I50.9	NO	YES	NA	NA	NA	NA	NA
	KZW/25/P/01705754	R06.0	NO	YES	NA	NA	NA	NA	NA
	KZW/25/P/01712171	J18.0	NO	YES	NA	NA	NA	NA	NA
	KZW/25/P/01716446	J44	NO	NO	NA	NA	NA	NA	NA
	KZW/25/P/01717805	J18.0, A09	NO	YES	NA	NA	NA	NA	NA
	KZW/25/P/01733475	J44.1	NO	NO	NA	NA	NA	NA	NA
	KZW/25/P/01744180	J44.1	NO	YES	NA	NA	NA	NA	NA
